# Supplementary material for: Characterization of Tuna Gelatin-Based Hydrogels as a Matrix for Drug Delivery
Source: Gels. 2022 Apr 12;8(4):237. doi: 10.3390/gels8040237 (PMC9026235; doi:10.3390/gels8040237)
Supplement: Supplementary file 1 [file gels-08-00237-s001.zip]

Archive with 1 entries (1 files):
- gels-1601599-supplementary.pdf
